# Supplementary material for: Cell-free DNA for the detection of kidney allograft rejection
Source: Nat Med. 2024 Jun 2;30(8):2320–7. doi: 10.1038/s41591-024-03087-3 (PMC11333280; doi:10.1038/s41591-024-03087-3)
Supplement: Supplementary file 3 — Source data of Fig. 1. [file 41591_2024_3087_MOESM3_ESM.xlsx]

## Sheet: Figure 1
Figure 1
	Diagnosis	Mean cf-DNA	SEM cf-DNA
	No specific lesions	0.361	0.0184
	IFTA	0.364	0.0215
	Borderline	0.420	0.0953
	FSGS	0.403	0.0575
	Glomerulitis without rejection	0.447	0.0631
	PVN	0.436	0.0630
	Inactive AMR	0.382	0.130
	CA-TCMR	0.590	0.171
	Equivocal for diagnosis of AMR	0.762	0.202
	CA-AMR	1.09	0.149
	Active AMR	1.15	0.148
	Acute TCM	2.03	1.13
	Mixed	2.85	0.679
