# Supplementary material for: Cell-free DNA for the detection of kidney allograft rejection
Source: Nat Med. 2024 Jun 2;30(8):2320–7. doi: 10.1038/s41591-024-03087-3 (PMC11333280; doi:10.1038/s41591-024-03087-3)
Supplement: Supplementary file 4 — Source data of Fig. 2. [file 41591_2024_3087_MOESM4_ESM.xlsx]

## Sheet: Figure 2
Figure 2
	g banff score	Mean cf-DNA	SEM cf-DNA		i banff score	Mean cf-DNA	SEM cf-DNA
	0	0.436	0.0251		0	0.469	0.0205
	1	0.636	0.0646		1	0.629	0.146
	2	0.978	0.138		2	1.07	0.320
	3	1.99	0.522		3	3.50	1.25
	ptc banff score	Mean cf-DNA	SEM cf-DNA		t banff score	Mean cf-DNA	SEM cf-DNA
	0	0.372	0.0132		0	0.467	0.0258
	1	0.725	0.122		1	0.525	0.0732
	2	1.31	0.233		2	1.01	0.235
	3	2.15	0.318		3	1.57	0.335
	c4d banff score	Mean cf-DNA	SEM cf-DNA		ti banff score	Mean cf-DNA	SEM cf-DNA
	0	0.443	0.0241		0	0.470	0.0261
	1	0.448	0.0495		1	0.558	0.0889
	2	1.04	0.189		2	0.879	0.208
	3	1.40	0.270		3	1.58	0.459
