# Supplementary material for: Cell-free DNA for the detection of kidney allograft rejection
Source: Nat Med. 2024 Jun 2;30(8):2320–7. doi: 10.1038/s41591-024-03087-3 (PMC11333280; doi:10.1038/s41591-024-03087-3)
Supplement: Supplementary file 5 — Source data of Fig. 3. [file 41591_2024_3087_MOESM5_ESM.xls]

## Sheet: Panel A
Rejection	p_1d	p_2d
0	0.723829	0.695956
0	0.124207	0.162657
0	0.394366	0.156712
1	0.371736	0.384765
1	0.355907	0.295547				p_1d= predictions from the model with dd-cfDNA
0	0.645488	0.825189				p_2d= predictions from the model without dd-cfDNA
1	0.799401	0.612289
0	0.312485	0.591793
0	0.143207	0.0726891
1	0.280856	0.193473
1	0.240719	0.117884
1	0.618149	0.536714
0	0.162039	0.0875521
0	0.0594044	0.0946462
1	0.541827	0.527914
0	0.0858145	0.33967
0
0	0.216783	0.139942
0	0.120753	0.194551
0	0.22159	0.385695
0
0	0.0674016	0.0815802
0	0.0205526	0.0711143
0	0.160055	0.149743
1	0.856629	0.537931
0	0.0581766	0.0521097
1	0.472269	0.222425
1	0.793885	0.443042
0	0.346353	0.218531
1	0.715132	0.5859
0	0.0758864	0.160366
0	0.386162	0.174325
0	0.0410162	0.0821021
1	0.427552	0.415939
1	0.831154	0.818645
1	0.32186	0.216139
0	0.371594	0.571636
0	0.62339	0.459997
0	0.0426307	0.0841493
0	0.0906704	0.12933
0	0.059205	0.0665366
0	0.0657296	0.0718567
1	0.21812	0.315675
0	0.0636706	0.0854068
1	0.735914	0.835917
1	0.278618	0.246846
0	0.0510882	0.0853229
0	0.123294	0.160213
1	0.791166	0.716214
0	0.487832	0.368508
0	0.0898926	0.0996799
1	0.891002	0.698773
1	0.819981	0.878375
0	0.559998	0.346312
0	0.173937	0.395517
0	0.0627902	0.0977008
0	0.128639	0.152384
0	0.0402024	0.0990082
0	0.135279	0.15521
0	0.0888571	0.0863642
0	0.0702991	0.11527
0	0.0517664	0.0851991
1	0.200791	0.19949
1	0.540509	0.286516
1	0.662046	0.3674
0	0.637616	0.536388
0	0.112729	0.13321
1	0.855973	0.724551
1	0.176375	0.138779
0	0.286211	0.724662
1	0.620138	0.719206
0	0.0511147	0.11157
0	0.112746	0.214812
0	0.0039677	0.060412
0	0.0274377	0.0582326
1	0.194983	0.113454
1	0.158504	0.44967
0	0.101426	0.127914
0	0.0139728	0.0390701
0	0.0396889	0.0821473
0	0.0742403	0.15911
0	0.0564439	0.141509
0	0.0360699	0.0511942
1	0.933313	0.493114
1	0.650419	0.414834
1	0.0783696	0.190441
0	0.0805707	0.142648
0	0.091953	0.252869
0	0.0680178	0.0789377
0	0.627195	0.624936
0	0.364596	0.467824
1	0.206983	0.134285
0	0.154693	0.0833289
0	0.181394	0.0448329
0	0.0214911	0.0384286
1	0.115174	0.115841
0	0.043529	0.055567
1	0.35791	0.658901
0	0.0897056	0.144412
0	0.0683447	0.0559292
0	0.0795307	0.0979596
1	0.128297	0.123347
0	0.673015	0.739875
0	0.229842	0.158703
0	0.0963435	0.112433
0	0.0460535	0.0628019
0	0.117515	0.052013
0	0.429589	0.224249
0	0.0256912	0.136837
0	0.06695	0.0680421
0	0.0363232	0.0519012
0	0.0303154	0.0436666
0
0	0.0156723	0.0809169
0	0.11025	0.0554667
1	0.622082	0.114204
0	0.0853327	0.270677
0	0.0756691	0.294707
0	0.077894	0.164411
1	0.0389858	0.0543532
0	0.331425	0.140281
1	0.561364	0.270441
0	0.085164	0.162895
1	0.0931717	0.061603
0	0.34064	0.271973
0	0.389475	0.219675
0	0.0555842	0.0537039
0	0.124752	0.169792
0	0.0160503	0.0629844
0	0.0561952	0.114442
1	0.727648	0.762196
0	0.0784571	0.0814061
0	0.028749	0.0798553
1	0.15171	0.260763
0	0.0269717	0.0658587
1	0.0319701	0.0512566
0	0.0582786	0.0674779
0	0.0228198	0.0690305
0	0.015907	0.0686901
0	0.0606986	0.0678052
0	0.0269398	0.0590541
0	0.118643	0.0781592
0	0.380251	0.572202
0	0.251779	0.328575
0	0.230977	0.183593
1	0.796493	0.354391
1	0.95799	0.833121
0	0.301518	0.318734
1	0.0615209	0.0744316
0	0.0474953	0.058072
1	0.118599	0.321382
0	0.0203364	0.0622389
0	0.0118852	0.058931
0	0.179571	0.147602
1	0.0295579	0.052654
0	0.0930489	0.159003
0	0.0312803	0.0545554
1	0.246381	0.0439078
0	0.00893632	0.0562039
0	0.0395244	0.0485679
0	0.0580652	0.0905371
0	0.0133794	0.0513339
0	0.089058	0.0696593
1	0.179291	0.167848
1	0.484363	0.242693
0	0.0399845	0.0468533
0	0.0349818	0.0554319
0	0.0577045	0.0588652
1	0.351658	0.269191
0	0.00372815	0.0574243
0	0.0729629	0.16846
0	0.0501117	0.0620211
0	0.00159697	0.145395
0	0.0425053	0.0580269
0	0.0429993	0.0669385
0	0.390584	0.25278
0	0.0229934	0.041959
0	0.236487	0.21841
1	0.550615	0.5035
1	0.473967	0.619674
1	0.122584	0.56155
0	0.039843	0.078349
0	0.142701	0.15211
0	0.0113235	0.153823
1	0.664613	0.580541
1	0.968202	0.941946
0	0.012055	0.0422067
1	0.520168	0.347493
0	0.041306	0.0807854
0	0.125784	0.158516
0	0.141015	0.0599255
0
0	0.037861	0.0483206
0	0.0525896	0.0477102
1	0.0926954	0.0703847
1	0.109633	0.0680098
0	0.0637596	0.0598194
0	0.316013	0.159864
0	0.0641502	0.123325
0	0.116264	0.138357
0	0.0632677	0.040411
0	0.0852786	0.177461
0	0.160994	0.0689427
0	0.032791	0.0692999
0	0.0771125	0.0509606
0	0.135655	0.149967
1	0.215888	0.0458103
0	0.0443352	0.0677451
0	0.386008	0.0538748
0	0.0463708	0.0386893
0	0.0840958	0.16308
1	0.761359	0.640465
0	0.114591	0.144967
1	0.881243	0.872679
1	0.915028	0.87921
1	0.885706	0.87938
1	0.45615	0.216742
0	0.54997	0.242622
0	0.385346	0.201671
0	0.00966926	0.0637952
0	0.0370797	0.440796
0	0.0786081	0.0819182
1	0.661386	0.202505
1	0.438802	0.204268
0	0.0353138	0.0408728
0	0.0176007	0.0949868
1	0.0383197	0.115098
0	0.120491	0.037633
1	0.234011	0.133248
1	0.182541	0.126592
0	0.128399	0.0822117
0	0.0144882	0.0646147
0	0.0496763	0.129623
0	0.00886747	0.0448601
0	0.0273895	0.0618615
0	0.067358	0.162062
1	0.726937	0.361057
0	0.0411593	0.0599565
0	0.0784268	0.133769
1	0.281971	0.0953722
1	0.139322	0.0686211
0	0.046019	0.070267
1	0.360614	0.126983
0	0.291873	0.426998
0	0.265284	0.101131
1	0.299607	0.26529
0	0.0275403	0.0608532
0	0.0334263	0.154845
1	0.0310106	0.0483702
0	0.0875976	0.139411
0	0.0769427	0.136966
0	0.126302	0.142114
0	0.110283	0.129919
1	0.715631	0.200248
1	0.396517	0.580997
1	0.0503598	0.167435
0	0.0839305	0.192286
0	0.0183729	0.0527563
0	0.0772276	0.131786
1	0.131709	0.126853
0	0.357655	0.155614
0	0.0711938	0.133709
0	0.398968	0.256111
1	0.207926	0.340868
0	0.0902912	0.163152
0	0.0316766	0.0387656
0	0.181771	0.21184
0	0.111506	0.126561
0	0.0312582	0.0670681
0	0.0155515	0.0595461
0	0.00667323	0.161531
0	0.126877	0.224766
0	0.055854	0.0864619
0	0.0272549	0.0546165
0	0.135748	0.149165
0	0.0644498	0.164466
0	0.0662322	0.090657
0	0.0500503	0.0775966
0	0.0361638	0.144423
0	0.0469735	0.048689
0	0.0165363	0.0859491
0	0.0864561	0.0559308
0	0.0451967	0.045319
0	0.0244642	0.0548334
0	0.125535	0.130188
0	0.0258507	0.133628
0	0.00992397	0.0498375
1	0.382766	0.379494
0	0.0529452	0.113659
1	0.0422632	0.0881745
1	0.038356	0.0525947
0	0.0534173	0.0671738
0	0.0466454	0.0592887
0	0.0722989	0.0518879
0	0.0120882	0.0544521
0	0.0280665	0.0340526
1	0.0240429	0.130876
1	0.523566	0.372455
1	0.164339	0.166136
1	0.656671	0.406923
0	0.055214	0.0897739
0	0.0183753	0.0607944
0	0.0198484	0.0594685
1	0.0732776	0.226318
0	0.010926	0.0558669
0	0.0285228	0.0839845
0	0.0249073	0.0492867
0	0.119164	0.0759156
0	0.116351	0.0794712
0	0.0791617	0.143186
0	0.0476634	0.144975
0	0.104026	0.0732985
0	0.375168	0.388029
0	0.0694876	0.0609916
0	0.544621	0.263418
1	0.242445	0.368706
0	0.306495	0.132232
1	0.939335	0.496648
1	0.0676934	0.102293
0	0.177935	0.144231
0	0.0612884	0.0663032
1	0.736062	0.405229
0	0.203194	0.26334
1	0.0585193	0.133145
0	0.368522	0.0938816
0	0.0123213	0.121107
0	0.0114885	0.0476769
0	0.0342747	0.0576032
0	0.0940309	0.15117
1	0.0216286	0.0529207
0	0.0326049	0.042601
1	0.121878	0.261589
0	0.0219485	0.0605244
0	0.0411076	0.0431801
1	0.958222	0.715549
0	0.0691753	0.061326
0	0.136445	0.123865
0	0.0195797	0.0524789
0	0.0993994	0.141807
0	0.00882233	0.0455102
1	0.228898	0.187524
0	0.0702509	0.106264
0	0.118915	0.081547
0	0.0220909	0.0510519
0	0.0218989	0.0641936
0	0.392064	0.230813
0	0.100847	0.11497
0	0.0517417	0.104112
0	0.0907584	0.0697842
1	0.0581677	0.195915
1	0.288864	0.081941
1	0.239081	0.119236
0	0.0551711	0.0455359
0	0.147788	0.217527
0	0.0202567	0.0452525
0	0.0452894	0.0503668
0	0.0221579	0.0457997
0	0.0529868	0.0554164
0	0.0609132	0.0534184
1	0.0705543	0.0639773
0	0.0410556	0.0626868
0	0.0439797	0.0878991
0	0.0487127	0.066782
0	0.021563	0.0491454
0	0.0528465	0.0491762
0	0.034587	0.0465136
0	0.0848898	0.0857067
1	0.0616279	0.171647
0	0.215328	0.122701
0	0.0598834	0.128015
0	0.109777	0.147645
0	0.0516285	0.173374
0	0.0959554	0.127045
0	0.0359097	0.0521224
1	0.101553	0.0640547
0	0.00903924	0.0582559
1	0.669379	0.265251
1	0.265229	0.257132
1	0.260185	0.175056
1	0.555386	0.667091
1	0.0550069	0.118407
0	0.0273298	0.0480416
0	0.00367927	0.0592368
0	0.164435	0.0903378
0	0.0692207	0.0453487
0	0.0119313	0.0991247
1	0.465918	0.1855
1	0.327439	0.67814
1	0.0538645	0.0655643
1	0.214888	0.0642565
0	0.0438904	0.0778362
1	0.179213	0.116079
1	0.883606	0.920666
0	0.035877	0.0546164
0	0.178548	0.0452433
0	0.00996811	0.0511013
0	0.0687808	0.125175
0	0.0413424	0.0633046
0	0.206567	0.166894
0	0.0501015	0.115698
0	0.0765223	0.170985
0	0.0925916	0.101296
0	0.0607231	0.103678
0	0.0408404	0.0441782
0	0.103297	0.113033
0	0.0478559	0.0814351
0	0.0343974	0.0473563
0	0.0233161	0.0472186
0	0.0633759	0.0666513
0	0.0658378	0.0787011
0	0.0403472	0.133411
0	0.0204264	0.032104
0	0.0156196	0.0457192
0	0.0420312	0.0536893
0	0.0282651	0.0751047
0	0.0301648	0.0722542
0	0.200048	0.261557
0	0.0418644	0.0759501
0	0.103667	0.135786
0	0.144681	0.073724
0	0.253391	0.118923
0	0.319798	0.420695
0	0.483322	0.218002
0	0.106524	0.232403
0	0.0241652	0.139049
0	0.0669974	0.0973176
0	0.126538	0.0732598
0	0.0512495	0.0830139
0	0.0653116	0.065246
0	0.0553986	0.0591736
0	0.0874648	0.168599
0	0.0440649	0.116167
0	0.0368035	0.047348
0	0.107695	0.0980371
0	0.0411362	0.0830528
0	0.0107622	0.0689564
0	0.128706	0.128881
0	0.103371	0.114164
1	0.0713306	0.0769543
0	0.0173257	0.0634758
0	0.139454	0.147622
0	0.164213	0.0966572
0	0.0613887	0.0605963
0	0.0107254	0.0714086
0	0.0562565	0.358804
0	0.138767	0.10595
0	0.0282607	0.0382811
1	0.0600238	0.0476729
0	0.0175358	0.043253
0	0.0164789	0.140259
0	0.106633	0.107764
0	0.0858757	0.138
0	0.32146	0.13767
0	0.0718612	0.10952
0	0.0159084	0.0866019
0	0.0216421	0.0575721
0	0.108509	0.3035
1	0.19011	0.0636254
0	0.0354606	0.053038
0	0.0144496	0.0452093
0	0.0272631	0.0446125
0	0.263981	0.258422
0
0	0.0896559	0.228875
0	0.0797569	0.0516931
0	0.0149386	0.05465
1	0.213999	0.174713
0	0.0369684	0.0438677
1	0.795516	0.373545
1	0.118351	0.231856
0	0.0694272	0.0458677
0	0.0800017	0.229392
0	0.215923	0.186191
0	0.030389	0.0515697
0	0.0328507	0.0364296
0	0.223484	0.191547
0	0.143653	0.169081
0	0.014123	0.0600691
0	0.0325192	0.14375
0	0.023704	0.108573
1	0.600906	0.316555
1	0.342976	0.390231
1	0.548292	0.511047
0	0.0202098	0.0773368
0	0.0250011	0.0682109
0	0.0602689	0.0305667
0	0.0349362	0.0654083
0	0.022827	0.0484166
1	0.0895499	0.122683
0	0.212602	0.274447
0	0.161515	0.190736
0	0.0286507	0.124226
0	0.15956	0.122709
0	0.0455186	0.0375727
0	0.0239408	0.047775
0	0.104327	0.117217
0	0.0112567	0.147506
0	0.413927	0.299239
0	0.0257514	0.0775538
1	0.551968	0.303835
1	0.782506	0.648333
0	0.00835703	0.0519916
0	0.0784529	0.0511095
0	0.110094	0.046429
0	0.0733044	0.136241
0	0.0812559	0.0610172
0	0.0452286	0.10261
0	0.0294242	0.0618407
0	0.0906198	0.151092
0	0.0353052	0.0410489
0	0.0801431	0.0592647
0	0.0209821	0.0619351
0	0.0123623	0.0821809
0	0.0351404	0.0664191
0	0.107678	0.243134
0	0.046377	0.0640599
0	0.0279754	0.0685112
0	0.0381012	0.0620696
0	0.347721	0.302934
0	0.0772827	0.386029
0	0.0399828	0.0786017
0	0.0232288	0.036241
0	0.0360063	0.159106
0	0.0585583	0.0988167
1	0.439458	0.312729
0	0.0382945	0.143213
0	0.0365475	0.0523905
0	0.0266814	0.151943
0	0.032291	0.142248
0	0.0496688	0.0497353
0	0.028423	0.0638974
0	0.0140297	0.0520587
1	0.0134168	0.0573319
0	0.0916824	0.052112
0	0.0497848	0.05491
0	0.0198464	0.0624202
0	0.115912	0.22296
0	0.0582265	0.106218
0	0.0821015	0.113418
1	0.157406	0.1289
0	0.0867723	0.132938
0	0.00667562	0.0425506
0	0.0661873	0.15589
0	0.0509644	0.123647
0	0.0600437	0.119221
1	0.0962876	0.240561
1	0.0165866	0.0731052
0	0.053503	0.0959669
0	0.0441509	0.0465602
0	0.164946	0.175044
0	0.220153	0.116864
0	0.046316	0.0422475
0	0.0985637	0.240439
0	0.06424	0.0711756
0	0.129656	0.148397
0	0.0271995	0.0479169
0	0.0112146	0.0598039
0	0.0741635	0.141106
1	0.127802	0.0308735
0	0.531704	0.224668
0	0.0434982	0.193685
0	0.0358449	0.0532884
0	0.0428771	0.0661908
0	0.0813823	0.335644
0	0.0142449	0.0402749
0	0.0373688	0.0679025
0	0.0240084	0.0561271
0	0.0706493	0.103207
0	0.0604742	0.0490975
0	0.0643861	0.0502305
0	0.159668	0.23815
0	0.0509666	0.0377535
1	0.141926	0.274598
0	0.175053	0.132099
0	0.00147117	0.132158
0	0.144177	0.269454
0	0.0244992	0.0351901
0	0.0972965	0.34416
0	0.0513177	0.149882
0	0.0215161	0.0590183
0	0.0403417	0.156695
0	0.118605	0.192022
0	0.123689	0.298278
0	0.0134026	0.0595065
0	0.0208511	0.0701319
0	0.176693	0.593278
0	0.0436577	0.0424694
0	0.0187968	0.049267
0	0.0776474	0.121666
0	0.0333608	0.0520624
0	0.0965569	0.0849648
0	0.0337332	0.0580838
0	0.038622	0.0434525
0	0.150579	0.0861546
0	0.0321288	0.0502745
0	0.207265	0.0590311
0	0.0385193	0.0566606
0	0.0812776	0.131646
0	0.0148198	0.0529417
0	0.12477	0.0624845
1	0.892062	0.467314
1	0.645348	0.746756
0	0.0776297	0.0969375
0	0.112961	0.0398314
0	0.0551552	0.0929778
0	0.0656959	0.0869838
0	0.0740126	0.0584587
0	0.0441275	0.049626
0	0.134842	0.304039
0	0.0393052	0.0790959
0	0.0777326	0.0590256
0	0.213438	0.326967
0	0.0355265	0.0367597
0	0.138915	0.146936
0	0.192383	0.358299
0	0.0490645	0.0425003
0	0.0298634	0.0311348
0	0.617949	0.814962
0	0.529077	0.137007
0	0.0295308	0.0717309
0	0.211408	0.133342
0	0.215008	0.140313
0	0.0896146	0.0563436
0	0.0259152	0.0601327
0	0.0258679	0.0501996
0	0.0859144	0.105784
1	0.502493	0.236608
1	0.0894132	0.183185
0	0.0278788	0.128007
1	0.225316	0.225332
0	0.0409385	0.0622827
0	0.308448	0.152107
0	0.313935	0.345418
0	0.0154199	0.140096
0	0.0262456	0.049439
0	0.0804418	0.129486
0	0.0259417	0.0519467
0	0.288392	0.0584268
0	0.019738	0.0412167
0	0.112097	0.172162
0	0.0340486	0.0720889
0	0.015336	0.0501125
0	0.0642414	0.07883
0	0.0140634	0.0490732
0	0.221293	0.156624
0	0.0214752	0.176097
0	0.0668202	0.145233
0	0.00838227	0.0350041
0	0.0732028	0.131122
0	0.0948249	0.083926
0	0.125793	0.124468
0	0.0134347	0.0493933
0	0.454728	0.11878
0	0.0216628	0.176927
0	0.0227278	0.0602708
1	0.0575627	0.0720504
0	0.219739	0.245417
0	0.410954	0.449015
0	0.0443228	0.0667451
1	0.869271	0.444794
1	0.27041	0.357342
0	0.402366	0.332368
0	0.0272319	0.0363799
0	0.297703	0.334502
0	0.13462	0.213201
1
0	0.021135	0.0560751
0	0.0189248	0.0734124
0	0.126182	0.0579465
0	0.0942972	0.243749
0	0.0827521	0.0731956
0	0.0856561	0.157991
0
0	0.0370512	0.0368149
0	0.0540156	0.0504928
0	0.0565708	0.148156
0	0.0958437	0.124093
1	0.41322	0.261743
0	0.0817058	0.0414613
0	0.147297	0.145623
0	0.0471493	0.0708493
0	0.125835	0.11442
0	0.141329	0.227134
0	0.0503376	0.0373688
1	0.195335	0.12838
0	0.078511	0.0719106
0	0.0119678	0.051385
0	0.048067	0.0457678
0	0.105488	0.135899
1	0.476855	0.461083
0	0.0587172	0.100495
0	0.194943	0.105855
0	0.115013	0.243953
0	0.0219277	0.032035
0	0.108812	0.171687
0	0.69429	0.755557
0	0.0893362	0.225172
0	0.109962	0.134699
0	0.0961074	0.0625125
0	0.301021	0.356958
0	0.0143081	0.0222002
0	0.128939	0.178817
0	0.123942	0.0992098
0	0.22016	0.0706265
0	0.0323999	0.0429999
1	0.668156	0.270669
0	0.0289963	0.0235085
0	0.557526	0.252306
1	0.0108697	0.10835
1	0.473458	0.441637
0
1	0.240856	0.112403
1	0.726268	0.711193
0	0.0211094	0.0560114
0	0.0556787	0.107777
0	0.272833	0.472766
0	0.0671601	0.0725922
0	0.0377584	0.0546644
0	0.0784481	0.0672235
0	0.0439199	0.0384514
0	0.0466116	0.0937562
1	0.0493112	0.05035
1	0.103096	0.0508387
0	0.0301723	0.0794566
0
0	0.0434742	0.0962559
1	0.275383	0.120821
1	0.140417	0.055902
0	0.131028	0.0609449
1	0.202487	0.205702
0	0.650152	0.540072
0	0.108326	0.0519001
0	0.0423446	0.0442724
0	0.0633515	0.0423469
0	0.0523313	0.0466358
0	0.0241734	0.0451563
0	0.140071	0.17351
0	0.210597	0.213953
0	0.0820772	0.197264
0	0.158119	0.261717
0	0.235867	0.15492
0	0.0565366	0.139715
0	0.158626	0.0790428
0	0.0640364	0.0832355
0	0.029445	0.0535482
0	0.107951	0.0782422
1	0.176609	0.187946
0	0.270848	0.241544
0	0.0636087	0.055133
0	0.0140033	0.033545
0	0.053802	0.0571449
0	0.208316	0.309096
0	0.0808455	0.0498109
0	0.0686347	0.103619
1	0.280523	0.129802
0	0.040453	0.0725121
0	0.0324536	0.0657366
0	0.0149139	0.0231056
0	0.0866076	0.102056
0	0.0485451	0.0577915
0	0.0819609	0.314333
0	0.0379446	0.0662383
1	0.165679	0.186125
0	0.0374897	0.0377666
0	0.451072	0.10211
0	0.209788	0.125707
0	0.0586254	0.0904828
0	0.0921066	0.0881741
0	0.182996	0.159559
0	0.0371466	0.0576681
0	0.0321282	0.0581575
0	0.27722	0.224076
1	0.8638	0.715697
0	0.228046	0.28723
0	0.116588	0.0895223
1	0.198094	0.122443
0
0	0.442892	0.512751
0	0.200161	0.160558
1	0.513795	0.26864
0	0.0667827	0.129638
0	0.11011	0.196529
0	0.128773	0.126791
0	0.0467425	0.0802472
0	0.0558723	0.134949
0	0.0521309	0.0516914
1	0.37823	0.324526
1	0.648853	0.767631
0	0.0780549	0.0626917
1	0.180055	0.157184
0	0.0759546	0.0686777
0	0.2728	0.211621
0	0.771811	0.771018
0	0.0613384	0.0985938
0	0.157772	0.164268
0
0	0.0948258	0.0990655
0	0.0805723	0.0650262
0	0.17633	0.132644
0	0.581194	0.498773
0	0.113318	0.119875
0	0.101721	0.160928
0	0.175184	0.0981823
1	0.38844	0.421354
0
0	0.0598668	0.0885215
0	0.0532004	0.0697399
0	0.0912985	0.107902
1	0.271692	0.208899
1	0.697857	0.690797
0	0.206614	0.26458
1	0.95253	0.801678
0	0.120795	0.193514
0	0.103115	0.170727
1	0.202977	0.265932
0	0.0341044	0.0384933
0	0.142446	0.127713
0	0.0394006	0.0522854
0	0.234844	0.209691
0	0.228233	0.239274
0	0.201431	0.179829
0	0.246908	0.260919
0	0.111082	0.0811169
0
0	0.228086	0.226004
0	0.142933	0.145046
0	0.173801	0.186575
0	0.17087	0.155355
0	0.0604245	0.092311
1	0.0563784	0.0874261
0	0.0955423	0.0895319
0	0.095085	0.0533253
0	0.25142	0.302642
0	0.0581933	0.0825584
0	0.0616308	0.0897911
1	0.486097	0.339506
0	0.583158	0.454436
0	0.0673464	0.0590578
0	0.209295	0.245272
0	0.640801	0.291716
0	0.0701062	0.0731021
0	0.124314	0.0943443
0	0.0589138	0.0800214
0	0.193703	0.214253
0	0.209128	0.211796
1	0.839178	0.533732
0	0.189788	0.212696
0	0.058934	0.0830591
0	0.128493	0.0672846
0	0.0313133	0.0542248
1	0.117565	0.300461
0	0.124904	0.116757
0	0.0384545	0.0592907
0	0.07254	0.103566
0	0.0775654	0.0990578
1	0.162268	0.179198
0	0.434901	0.511693
0	0.0416868	0.0371349
0	0.10473	0.130543
0	0.10095	0.182468
0	0.0151609	0.0363143
0	0.0519322	0.0475415
0	0.0971685	0.054149
0	0.0880405	0.16395
0	0.0742822	0.0590784
0	0.0559979	0.0477319
0	0.0433346	0.0526003
0	0.0730382	0.0664289
0	0.125509	0.109217
0	0.128847	0.0781273
0	0.164937	0.130933
0	0.177111	0.138474
0	0.0258865	0.109378
0	0.0407522	0.0438263
0	0.0547624	0.132469
0	0.107249	0.128714
0	0.0841382	0.141939
0	0.0198304	0.0528001
0	0.0234516	0.0637477
0	0.147476	0.0557608
0	0.0518052	0.0540555
0	0.0923065	0.0776696
0	0.137597	0.0875444
0	0.168173	0.197365
1	0.635454	0.320792
0	0.106599	0.114229
0	0.133598	0.0448977
0	0.475888	0.444727
1	0.139131	0.0801751
0	0.149658	0.1488
0	0.252455	0.493358
0	0.0348844	0.0845168
0	0.0598214	0.055706
0	0.23193	0.227548
0	0.0296395	0.0623793
0	0.154681	0.101971
0	0.0302673	0.0569786
0	0.0405039	0.0455305
0	0.0932466	0.0548353
0	0.0465221	0.0434569
1	0.212685	0.141487
0	0.0354444	0.0515096
0	0.148808	0.076197
0	0.0562938	0.0763638
0	0.117168	0.235061
0	0.0357726	0.0491653
0	0.0510495	0.0493501
0	0.214349	0.215647
0	0.076778	0.0574871
0	0.339866	0.0716364
0	0.0858137	0.0450756
0	0.0461269	0.045562
0	0.169376	0.129335
0	0.175145	0.190755
0	0.205435	0.567072
0	0.0517488	0.0653118
0	0.0511333	0.0717021
0	0.029344	0.0501577
0	0.0265054	0.0272245
0	0.133191	0.0898985
0	0.0248015	0.034129
0	0.0600267	0.0559384
0	0.199432	0.19522
0	0.09018	0.170693
1	0.327048	0.241149
1	0.341139	0.208644
0	0.0441467	0.0392996
0	0.0510919	0.0342941
0	0.164518	0.14463
0	0.115246	0.127668
0	0.0737407	0.0547308
0	0.305075	0.52765
0	0.135741	0.14717
0	0.0323412	0.0574767
0	0.0930961	0.151338
0	0.198109	0.313706
0	0.0227579	0.0932026
0	0.0463541	0.0390006
0	0.028571	0.0374255
0	0.0678627	0.0576573
0	0.314861	0.409712
0	0.0886025	0.118017
0	0.25002	0.283164
0	0.0403561	0.05259
0	0.0663772	0.118216
0	0.0985805	0.181871
0	0.0265799	0.0551181
0	0.0473936	0.054275
0	0.220618	0.125222
0	0.162722	0.307714
0	0.0543503	0.0666138
0	0.0299333	0.0323571
0	0.0943464	0.0416868
0	0.0517493	0.0419844
0	0.075201	0.0484785
0	0.0352095	0.0513742
0	0.0863664	0.0486383
1	0.881009	0.499361
0	0.305155	0.44591
0	0.179871	0.129083
0	0.0313814	0.0363903
1	0.338852	0.13593
0	0.225097	0.288681
0	0.146831	0.149326
0	0.0709337	0.0582469
0	0.112982	0.173371
0	0.155816	0.135049
0	0.024384	0.0354826
0	0.111319	0.042831
0	0.0560529	0.0347576
1	0.107123	0.167249
1	0.142488	0.141108
0	0.187425	0.139278
0	0.0532045	0.0802281
0	0.0828878	0.149836
0	0.0900726	0.078899
0	0.0341813	0.0601542
1	0.104829	0.0773965
1	0.282962	0.283273
0	0.111331	0.234023
0	0.491648	0.12568
0	0.0963747	0.0879372
0	0.137668	0.156294
0	0.166137	0.192547
0	0.20023	0.170931
0	0.279685	0.327681
0	0.0622623	0.124766
0	0.496437	0.306664
0	0.0981635	0.125477
1	0.135546	0.173877
0	0.0679914	0.0948774
0	0.0724166	0.0965772
0	0.0931803	0.105043
0	0.0560455	0.0525297
0	0.0832205	0.0767493
0	0.0573904	0.106755
0	0.110449	0.0828758
0	0.0412315	0.0538156
0	0.104617	0.083758
1	0.104823	0.0934228
1	0.428873	0.397698
0	0.10185	0.106319
0	0.158098	0.187926
0	0.136173	0.164351
0	0.237125	0.11666
0	0.0408913	0.0580111
0	0.0667342	0.0969311
0	0.0487897	0.0657048
0	0.062656	0.0544068
0	0.054073	0.0498187
0	0.0438135	0.0551469
0	0.0832294	0.134676
0	0.0524065	0.0489643
0	0.0201009	0.0578671
0	0.070691	0.051231
0	0.0538603	0.0416388
0	0.120363	0.110373
0	0.159666	0.139168
0	0.740054	0.215606
0	0.0581849	0.0558212
0	0.0832862	0.0385697
0	0.167036	0.188816
0	0.143124	0.0870686
0	0.252802	0.216403
0	0.0373544	0.060965
0	0.0463914	0.037062
0	0.0406657	0.0761372
1	0.309041	0.331411
0	0.0398458	0.0359737
0	0.189334	0.2566
0	0.0879333	0.15636
0	0.0379046	0.0560052
0	0.106478	0.136647
0	0.0949727	0.0586172
0	0.093892	0.107672
0	0.0343294	0.050322
0	0.0872838	0.0439885
0	0.0434192	0.0549228
0	0.0313182	0.0312333
0	0.0427334	0.0465632
0	0.0393682	0.0720698
0	0.0487177	0.066717
0	0.0684678	0.0682079
0	0.0625451	0.0531383
0	0.0846177	0.051451
0	0.0972977	0.123111
0	0.0796571	0.0853785
0	0.0921971	0.100026
0	0.0282112	0.0476988
0	0.0308355	0.0360811
0	0.17853	0.101341
0	0.122833	0.0614008
0	0.0767398	0.0630416
0	0.0554849	0.0585726
0	0.0415505	0.0845375
0	0.0831948	0.0643775
0	0.0418908	0.0502137
0	0.0560983	0.0404377
0	0.131112	0.154025
0	0.109894	0.0666204
0	0.210188	0.0832592
0	0.0658853	0.0596168
0	0.0979564	0.154567
0	0.214761	0.141913
0	0.0901183	0.134698
0	0.0439562	0.0462499
0	0.0369131	0.0345036
0	0.0660756	0.0636838
0	0.115968	0.138948
0	0.137864	0.131684
0	0.137272	0.163157
0	0.211261	0.196806
0	0.0518029	0.0462862
0	0.129043	0.123152
0	0.029275	0.0392294
0	0.0523843	0.0467988
1	0.450668	0.436008
0	0.0424113	0.0688647
0	0.055536	0.065305
0	0.187832	0.12044
0	0.0527338	0.0422391
0	0.0757471	0.10222
0	0.135578	0.154193
0	0.0283172	0.0783652
0	0.0679885	0.0698136
0	0.0525707	0.0381568
1	0.678892	0.308205
0	0.0797147	0.0616951
0	0.0837502	0.145972
0	0.0357556	0.0401534
0	0.0224586	0.0336077
0	0.0447851	0.027634
0	0.045245	0.0384992
0	0.0402008	0.0525835
0	0.071837	0.0791742
0	0.188981	0.312951
0	0.0718079	0.0675625
0	0.0186607	0.0456999
0	0.0688876	0.0357465
0	0.0531497	0.045092
0	0.0413411	0.0559901
0	0.0976468	0.0527334
0	0.0285675	0.0462978
0	0.070937	0.0549902
1	0.0890804	0.0971922
0	0.0565744	0.0666535
0	0.0756162	0.16213
0	0.0982696	0.136219
1	0.120397	0.250411
0	0.0969715	0.0770516
0	0.225744	0.339634
0	0.820296	0.583081
0	0.16751	0.24736
0	0.036006	0.0584547
0	0.0359101	0.0597351
0	0.0891699	0.0552187
0	0.0483877	0.0588309
0	0.0506952	0.0784254
0	0.224128	0.321551
0	0.150669	0.178697
0	0.276413	0.33447
0	0.0809165	0.0922761
0	0.151775	0.189856
1	0.121028	0.164861
1	0.260511	0.14436
0	0.13789	0.150504
0	0.155898	0.147653
0	0.183623	0.238315
0	0.100357	0.119047
0	0.0373928	0.0568386
0	0.0684952	0.0629844
0	0.0993389	0.0891963
0	0.0803393	0.0569461
1	0.785986	0.72268
1	0.235266	0.297023
0	0.279158	0.355996
0	0.125178	0.158385
0	0.0563556	0.0653193
0	0.0280006	0.0268228
0	0.0703889	0.0387831
0	0.111316	0.0884658
0	0.0274903	0.0667837
0	0.119545	0.182454
0	0.0788247	0.0790607
0	0.0978513	0.104871
0	0.168156	0.139079
0	0.442115	0.32925
0	0.126176	0.150501
0	0.182925	0.311431
0	0.1803	0.16873
1	0.529015	0.220588
0	0.264088	0.23721
0	0.179589	0.0426086
0	0.0757262	0.132849
0	0.14045	0.135597
0	0.13962	0.107065
0	0.0487651	0.0472482
0	0.422953	0.276568
0	0.0979617	0.172745
0	0.0994872	0.140971
0	0.0413514	0.0523356
0	0.166706	0.142483
0	0.0500126	0.0546561
0	0.135763	0.132382
0	0.0393709	0.0354708
0	0.192554	0.207192
0	0.0583794	0.0795475
0	0.136907	0.255481
0	0.253464	0.218205
0	0.0195091	0.0400538
0	0.108925	0.154804
0	0.0274814	0.0373982
0	0.0723291	0.0733971
0	0.0147661	0.036706
0	0.067219	0.141751
0	0.477684	0.487823
1	0.162516	0.204238
0
0	0.135603	0.0644234
0	0.103865	0.0784792
0	0.0372129	0.0554208
0	0.21099	0.219123
0	0.0271435	0.0623938
0	0.0738206	0.109055
0	0.222332	0.145485
0	0.0491179	0.0828135
0	0.0955488	0.193015
0	0.108341	0.0880967
0	0.0447872	0.0602932
0	0.0901028	0.0674303
0	0.0263468	0.0467958
1	0.169279	0.0583327
0	0.301898	0.203897
0	0.0473845	0.0490482
0	0.350393	0.28377
0	0.033952	0.0538121
1	0.488433	0.156254
0	0.673598	0.481526
0	0.0453096	0.0852314
0	0.396861	0.419477
0	0.373391	0.355922
0	0.116561	0.145438
1	0.134113	0.20825
0	0.217228	0.150371
0	0.174875	0.184165
0	0.105403	0.110247
0	0.225213	0.221559
0	0.0821265	0.0478033
0	0.0370887	0.0295087
0	0.109791	0.0600783
0	0.090476	0.0939886
0	0.147904	0.232366
0	0.154639	0.316303
0	0.17726	0.165383
0	0.362124	0.331307
1	0.261384	0.317857
0	0.0467159	0.0840391
0	0.120111	0.118112
0	0.0307932	0.0348708
0	0.0574031	0.0907503
0	0.271238	0.212017
0	0.0176097	0.0327983
0	0.0225291	0.042534
0	0.123363	0.125264
0	0.0581165	0.0504274
0	0.053179	0.050428
0	0.0447327	0.0392421
0	0.0261938	0.0429466
0	0.0732399	0.0760685
0	0.024844	0.0345241
0	0.0779615	0.0516138
0	0.0460606	0.0413057
0	0.123397	0.093274
0	0.14896	0.110783
0	0.165231	0.268291
0
0	0.106508	0.119361
0	0.28403	0.462579
0	0.0229502	0.0425771
0
0	0.409125	0.322271
0	0.0326155	0.0374769
0	0.0932367	0.101867
0	0.0948431	0.148456
0	0.106141	0.192485
0
0	0.0833637	0.0878524
0	0.177321	0.0998712
0	0.595114	0.710485
0	0.213608	0.22794
0	0.252059	0.17813
0	0.19291	0.17824
0	0.0950418	0.152528
1	0.269903	0.226101
0	0.365402	0.524861
0	0.0813734	0.208084
1	0.931643	0.927469
1	0.333796	0.0532814
1	0.454299	0.216415
0	0.341592	0.380104
0	0.0648408	0.140853
0	0.171555	0.287163
0	0.0772341	0.164023
0	0.216386	0.0975501
0	0.139704	0.261672
0	0.384832	0.282194
0	0.164238	0.288921
0	0.224997	0.238598
0	0.126449	0.203399
0
1	0.875996	0.876513
0	0.341666	0.242435
0	0.138076	0.138782
0	0.0650106	0.0627488
0	0.265478	0.196891
0	0.0818382	0.163432
1	0.953893	0.870102
0
1	0.923563	0.777189
1	0.85309	0.822625
0	0.707311	0.540128
0	0.291235	0.222866
0	0.293618	0.177813
0	0.163453	0.111729
0	0.35451	0.0937624
1	0.924735	0.880705
1	0.104467	0.0824518
1	0.0809332	0.0889604
0	0.0849098	0.0498049
0	0.555641	0.524706
0	0.0511091	0.0906316
1	0.9352	0.828345
0	0.175337	0.124119
0	0.607253	0.638459
0	0.0992643	0.267961
0	0.0540818	0.0527652
0	0.0839213	0.0520893
0	0.0499928	0.0603945
0	0.102711	0.120466
0	0.386625	0.370248
0	0.0323236	0.0473053
0	0.20553	0.139023
1	0.891628	0.678633
0	0.120326	0.207675
1	0.670401	0.846992
0	0.0673062	0.075319
0	0.0600765	0.0548977
0	0.375197	0.305917
0	0.0600218	0.0908
0	0.269382	0.308541
1	0.282548	0.269466
0	0.346958	0.364615
0	0.484152	0.720428
0	0.0609776	0.07749
0	0.0228634	0.0457368
0	0.0532679	0.082692
0	0.431328	0.563566
0	0.383779	0.571057
0	0.294961	0.26857
0	0.190677	0.198942
0	0.187098	0.197513
1	0.709868	0.73626
0	0.196823	0.181324
1	0.202255	0.153406
0	0.0784659	0.252705
1	0.252815	0.210092
0	0.0719876	0.13058
0	0.0314025	0.131811
0	0.103344	0.116223
0	0.303474	0.169755
0	0.0557416	0.0584051
0	0.0447916	0.0461573
0	0.0815226	0.1176
0	0.0592007	0.0516766
1	0.365878	0.339333
0	0.15596	0.15796
0	0.100202	0.190185
0	0.169407	0.160386
0	0.0958422	0.0607818
0	0.255635	0.121256
0	0.0828606	0.0517609
0	0.0635597	0.0553535
0	0.130324	0.16296
0	0.032179	0.0344633
0	0.0284229	0.039194
0	0.0484357	0.0361555
0	0.0402638	0.056222
0	0.0772214	0.0863318
0	0.0892404	0.0861461
0	0.126316	0.140983
0	0.0589323	0.0573142
0	0.0411505	0.0499169
0	0.0384556	0.0571246
0	0.646841	0.475754
0	0.0911836	0.176955
0	0.0283612	0.055596
0	0.226209	0.191451
1	0.591498	0.150173
0	0.0377889	0.0458506
0	0.0351198	0.0342359
0	0.041913	0.0654492
0	0.0898068	0.0649546
0
0	0.0545555	0.0685796
0	0.0867387	0.129091
1	0.703707	0.453542
0	0.448327	0.433861
0	0.190073	0.144798
0	0.0889789	0.0702525
1	0.515111	0.295867
0	0.0968109	0.136531
0	0.138707	0.153323
0	0.055101	0.131088
0	0.113903	0.166427
0	0.18099	0.139093
0	0.243266	0.126649
0	0.185754	0.127209
0	0.10356	0.055711
0	0.0319173	0.0528357
0	0.114171	0.130073
0	0.0430988	0.0500536
0	0.0638408	0.108033
0	0.236797	0.2357
0	0.025571	0.0801089
0	0.165903	0.0746404
0	0.328108	0.144468
0	0.0575964	0.0633097
0	0.0710319	0.12707
0	0.157891	0.0379745
0	0.167047	0.144455
0	0.0510751	0.0821764
0	0.237288	0.341743
0	0.210612	0.149345
0	0.0149546	0.0484911
0	0.0354667	0.0484765
0	0.671268	0.349705
0	0.0162432	0.0359111
0	0.070388	0.0638082
0	0.0208404	0.0498339
0	0.0452881	0.0501515
0	0.0350946	0.0531473
0	0.493053	0.360431
0	0.0471315	0.0733562
0	0.799574	0.466264
0	0.212184	0.187507
0	0.0294484	0.0831867
0	0.0354216	0.053107
0	0.0243305	0.0697486
0	0.048495	0.0947479
0	0.162401	0.167155
1	0.169403	0.168324
0	0.0979164	0.243905
0	0.048166	0.139044
0	0.395913	0.552546
0	0.184197	0.260923

## Sheet: Panel B
Rejection	p_1	p_2
0	0.441673	0.225952
0	0.462556	0.325678
1	0.329655	0.453837				p_1= predictions from the model with dd-cfDNA
1	0.323965	0.46461				p_2= predictions from the model without dd-cfDNA
0	0.0158914	0.142148
0	0.256817	0.321994
0	0.265447	0.321957
0	0.624858	0.464505
0	0.57506	0.446195
0	0.31015	0.449898
0	0.109357	0.217299
0	0.0286553	0.13901
0	0.0529623	0.140638
0	0.148079	0.140625
0	0.0186024	0.215996
0	0.426778	0.321385
1
0	0.123336	0.133418
0	0.120732	0.228831
0	0.0256083	0.143827
0	0.0625653	0.139655
0	0.0138658	0.131498
0	0.0835084	0.134817
0	0.141014	0.318749
0	0.113559	0.139114
0	0.158324	0.219109
0	0.0787245	0.138832
0	0.058887	0.14389
0	0.193983	0.214511
0
0	0.0631211	0.136266
0	0.0437771	0.131917
0	0.379344	0.325154
0	0.0569987	0.144701
0	0.0434945	0.125654
0	0.0840123	0.14184
0	0.0717311	0.141317
0	0.0981979	0.206982
0	0.170509	0.147422
0	0.240921	0.440182
0	0.0781997	0.218658
0	0.122189	0.143389
0	0.0268366	0.145239
0	0.0973016	0.14191
0	0.54154	0.457038
0	0.0813672	0.139853
0
0	0.0270164	0.145441
0	0.0754557	0.146913
0	0.0464402	0.144833
0	0.0368218	0.140378
0	0.0502594	0.14492
0	0.115339	0.226668
0	0.0600155	0.207355
0	0.185632	0.217403
0	0.187465	0.221804
0	0.0679638	0.142199
0	0.0198726	0.141739
0
0	0.0610611	0.136423
0	0.0812342	0.142896
0	0.0478796	0.143427
0
0	0.153416	0.142279
0	0.0415738	0.141464
0
1	0.0914637	0.215052
0	0.0335469	0.137637
0	0.117659	0.223935
0	0.0279364	0.141972
0
0	0.071048	0.146497
0	0.126179	0.20741
0	0.369877	0.219941
0
0	0.0542689	0.147318
0	0.0432116	0.14263
0	0.0245083	0.148041
0	0.0796198	0.13412
0	0.0438279	0.133431
0	0.0404434	0.140637
1	0.420985	0.692238
0	0.0503754	0.144991
0	0.0735765	0.136768
0	0.0551721	0.143691
0	0.0682963	0.141039
0	0.074202	0.146375
1	0.112762	0.138888
0	0.0657094	0.139853
0	0.0366512	0.143096
0	0.0394341	0.139884
1	0.0769378	0.225278
1	0.378847	0.4707
0	0.00701714	0.144974
0	0.0179968	0.138846
0	0.0785163	0.144154
0	0.0323688	0.215414
0	0.123311	0.14578
0	0.0477946	0.137566
0	0.0868259	0.212772
0	0.0754096	0.22438
0	0.0504145	0.217773
0	0.0589311	0.221765
0	0.164719	0.144744
0	0.0335925	0.143735
0
0	0.0650182	0.143696
0	0.308016	0.581569
0	0.082091	0.210348
0	0.0384551	0.144555
0	0.734816	0.217464
0	0.052318	0.148557
0	0.0106017	0.140152
0	0.0573782	0.138405
0	0.0741181	0.140032
0	0.0406323	0.140777
0	0.065137	0.133142
0	0.0690982	0.137887
0	0.068621	0.145392
0	0.0490129	0.142017
0	0.0439704	0.140844
0
0	0.0246686	0.13832
0	0.820251	0.711673
0	0.0725471	0.859449
0	0.103539	0.146621
0	0.0762136	0.147235
0	0.0747079	0.14384
0	0.115819	0.145971
0	0.0485682	0.14174
1	0.076831	0.139056
0	0.046492	0.142529
0	0.709997	0.580017
0
0	0.0792839	0.145732
0	0.016809	0.131714
0	0.0351247	0.145089
0	0.184738	0.14198
0	0.181185	0.142724
0	0.00710549	0.145345
0	0.0421153	0.14443
0	0.059571	0.139536
0	0.0349822	0.141696
0	0.253418	0.328148
0	0.0726597	0.145704
0	0.0469814	0.142848
1	0.220901	0.437459
0	0.0217843	0.144468
0	0.01145	0.227008
0	0.155951	0.225152
0	0.0271728	0.129247
0	0.052231	0.146117
0	0.175909	0.137379
0	0.0556961	0.138955
0	0.0502305	0.147273
0	0.0413138	0.141275
0	0.029163	0.139524
0	0.114478	0.218957
1	0.288163	0.323483
0	0.180787	0.144579
0	0.0889425	0.143652
0	0.153619	0.222599
0
0	0.0948609	0.15032
0	0.047608	0.317512
0	0.369796	0.336022
1	0.607695	0.581672
0	0.30685	0.336662
0	0.0511451	0.145462
0	0.0636592	0.13341
0
0	0.0512763	0.139662
1	0.396977	0.452684
0	0.185498	0.337816
0	0.0556772	0.145951
0	0.0436071	0.129142
0	0.0635621	0.135384
1	0.070532	0.140795
0	0.0173969	0.144832
0	0.141676	0.324843
0	0.0594198	0.139459
0	0.00541867	0.137489
0
0
0	0.323044	0.7093
0	0.147371	0.450447
0	0.0409989	0.138759
0
1	0.331322	0.144075
0	0.115061	0.196453
0	0.133903	0.203931
0	0.0309867	0.145087
0	0.040256	0.224282
0	0.0853993	0.146854
1	0.429476	0.46482
0	0.0328823	0.337293
0	0.0541865	0.145104
0	0.0593968	0.145991
0	0.141625	0.146461
0	0.0757555	0.148563
0	0.0213979	0.143932
0	0.0187187	0.147037
0
0	0.0329657	0.132462
0	0.0494074	0.133995
0	0.0967135	0.135286
0	0.0847092	0.138394
0	0.319502	0.456511
0	0.142122	0.14923
0	0.0108139	0.13123
0	0.0389636	0.131665
0	0.0737076	0.139861
0	0.0236266	0.141431
0	0.0950352	0.143819
0	0.242424	0.334041
0
0
0	0.0873652	0.142085
0	0.0114828	0.142476
0	0.0258189	0.135995
0	0.0388995	0.328521
0	0.0482403	0.143657
0	0.0536154	0.137815
0	0.096878	0.224932
0	0.0336925	0.143825
0	0.0841826	0.139068
0	0.127574	0.134893
0	0.0793806	0.144502
0	0.0762469	0.144486
0	0.0451206	0.146556
0	0.134798	0.135834
0	0.0208073	0.343284
0	0.0131287	0.146453
0	0.13369	0.443798
0	0.755349	0.316067
0
1	0.0195398	0.204546
0	0.142563	0.20407
1	0.349947	0.579816
0	0.359817	0.573751
0	0.826334	0.223536
0	0.174233	0.338724
0	0.420607	0.310006
0	0.038762	0.141913
0	0.0528979	0.137415
0	0.0373921	0.138313
1	0.504531	0.316855
0	0.0583115	0.307981
0
0	0.074302	0.216422
1	0.18397	0.142899
0	0.290759	0.141596
0	0.36913	0.146656
0	0.0821762	0.317528
0	0.132836	0.330429
0	0.129974	0.308874
0	0.0157935	0.13512
0	0.0989099	0.219592
0	0.872397	0.816218
0	0.341602	0.334931
0	0.134146	0.142269
0	0.0510799	0.222911
0	0.41491	0.582665
0	0.572399	0.326414
0	0.0834387	0.139695
0	0.117628	0.137973
0	0.0203847	0.132893
0	0.0365356	0.220147
1	0.131864	0.223692
0	0.0225341	0.145486
0	0.0585646	0.140474
0	0.0388757	0.137195
1	0.0550571	0.145601
0	0.202115	0.144882
0	0.0884845	0.137328
0	0.107457	0.138575
0	0.0951309	0.219791
0	0.0313384	0.138444
0	0.0437083	0.142977
1	0.375569	0.321752
0	0.319562	0.582015
0	0.203582	0.465576
0	0.229104	0.460219
0	0.0274646	0.141467
0	0.020744	0.143008
0	0.0666413	0.140285
0
0	0.359681	0.326414
0	0.0643112	0.143355
0	0.0994095	0.143456
0	0.0652548	0.139642
0
0
0
1	0.010872	0.194903
0
0	0.0860134	0.212364
0	0.0295559	0.322003
0	0.0341057	0.138119
1	0.590131	0.325382
1	0.805687	0.59018
0	0.139305	0.344096
0	0.062978	0.149868
1	0.552721	0.449905
0	0.369386	0.587281
0	0.417631	0.588595
0
0	0.48448	0.326414
0	0.214419	0.2295
0	0.523834	0.58385
0	0.120203	0.207594
0	0.0970087	0.215482
0	0.349467	0.326414
0	0.071451	0.14002
0	0.545283	0.326414
0	0.228055	0.326414
1	0.115022	0.322955
0	0.0930061	0.223416
0	0.743995	0.326414
0	0.366597	0.146613
0	0.157351	0.143616
1	0.408056	0.326414
0	0.135287	0.331538
0
0	0.0572308	0.144828
0	0.0559605	0.140646
1
1
1
0
0
0	0.0551786	0.186777
0	0.0664231	0.133717
0	0.303204	0.315518
0	0.104974	0.147078
0	0.021759	0.139021
0	0.0709074	0.202084
0	0.0780093	0.146557
0	0.0861258	0.143667
0	0.110442	0.143612
1	0.630923	0.205837
0	0.384045	0.326192
0	0.0106512	0.216673
0	0.134248	0.3216
0	0.0762014	0.144467
0	0.346164	0.141132
1	0.966628	0.705836
1	0.941533	0.877842
0	0.562449	0.442883
0	0.641065	0.429744
0	0.0251996	0.135301
0	0.0287289	0.139085
0	0.10247	0.137078
0	0.28401	0.228613
0	0.267766	0.467887
0	0.340316	0.470771
0	0.206924	0.34507
0	0.0181047	0.146029
0	0.0460824	0.216489
0	0.112309	0.141289
0	0.0529127	0.142405
0	0.0403941	0.13832
0	0.0203439	0.137081
0	0.0948656	0.141101
0	0.116347	0.14384
0	0.137184	0.147996
0	0.0991921	0.149394
0	0.0376819	0.214212
0	0.0375398	0.143822
1	0.189934	0.222334
0	0.0610556	0.330872
0	0.022597	0.14557
0	0.432651	0.223777
0	0.194204	0.218774
0	0.149622	0.322332
0	0.0628395	0.142637
1	0.455134	0.326414
0	0.00648901	0.142672
0	0.035296	0.141963
1	0.185219	0.205972
0	0.677064	0.326414
0	0.310108	0.323093
0	0.885207	0.587362
1	0.936546	0.80862
1	0.951009	0.809306
1	0.615004	0.712144
1	0.360504	0.704876
0	0.399453	0.230569
0	0.229302	0.230569
0	0.0605104	0.138644
0	0.0547665	0.139992
0	0.0300941	0.144202
0	0.0386908	0.13932
0	0.0343589	0.141159
0	0.0926396	0.141196
0	0.273045	0.319606
0	0.0700779	0.140596
0	0.0757929	0.141849
0	0.0471321	0.142946
0	0.117454	0.205385
0
0	0.0958327	0.136269
0	0.0175433	0.138111
0	0.0839202	0.14757
1	0.978651	0.877842
1	0.950936	0.868201
1	0.505059	0.864736
0	0.0172144	0.144517
0	0.597122	0.326414
0	0.108761	0.148263
0	0.14027	0.148771
0	0.0443016	0.205314
0	0.0601701	0.146399
1	0.387955	0.472978
0	0.127316	0.470831
0	0.190664	0.333088
0	0.0309015	0.149569
0	0.0310422	0.149711
0	0.744049	0.21845
1	0.501443	0.326414
0	0.0988375	0.337618
0	0.534151	0.145652
0	0.19713	0.226878
0	0.0291524	0.147765
1	0.013002	0.146162
0	0.083551	0.141666
0	0.12282	0.13681
0	0.182422	0.13833
0	0.0825732	0.133765
0	0.0416088	0.139196
0	0.0184088	0.139502
1	0.946862	0.705836
0	0.567992	0.315934
1	0.373092	0.135171
0	0.0288744	0.142958
0	0.0412136	0.143769
0	0.0152177	0.140879
0	0.0482116	0.141517
1	0.906068	0.591448
0	0.617748	0.466717
1	0.661816	0.469264
0	0.260694	0.229017
0	0.0336184	0.224301
0	0.764935	0.141059
0	0.589995	0.325594
0	0.404044	0.318006
1	0.0749122	0.146681
0	0.142815	0.341735
0	0.0957751	0.146049
1	0.818621	0.592052
0	0.614759	0.472978
1	0.929937	0.584798
0	0.73031	0.217756
0	0.262523	0.318952
0	0.0625891	0.136014
0	0.0189751	0.140384
0	0.0251173	0.148796
0	0.0368385	0.150436
0	0.201811	0.592052
0
0	0.530979	0.140388
0	0.381406	0.137136
1	0.788881	0.705836
1	0.177914	0.340074
1	0.173916	0.331387
0	0.505035	0.326414
0	0.22252	0.326414
1	0.618874	0.592052
0	0.450179	0.138763
0	0.179199	0.331142
0	0.232225	0.226665
0	0.0429592	0.227094
0	0.0306853	0.14479
0	0.350885	0.325174
0	0.635034	0.589017
0	0.0348325	0.141567
0	0.13715	0.451067
1	0.345884	0.459355
0
0	0.200277	0.225048
0	0.0355099	0.145422
0	0.0425455	0.144742
0	0.0264973	0.140408
1	0.709307	0.326414
1	0.195066	0.466397
0	0.108567	0.343199
0	0.48834	0.589571
0	0.156715	0.145449
0	0.0718518	0.13802
0	0.0681978	0.140994
0	0.0191749	0.147769
0	0.00742755	0.146666
1	0.804533	0.580572
0	0.316153	0.143445
0	0.0755436	0.206814
0	0.223692	0.307108
0	0.0675214	0.146483
0	0.349068	0.588095
0	0.578181	0.57572
0	0.0504545	0.142902
1	0.2438	0.444174
0	0.474723	0.199349
0	0.062653	0.149701
0	0.503213	0.144184
1	0.262788	0.140049
0	0.392185	0.229928
0	0.428192	0.577965
0	0.212537	0.232761
1	0.0965248	0.146304
0	0.124119	0.145281
1	0.253699	0.142726
1	0.309139	0.153344
1	0.118711	0.203613
0	0.111679	0.214269
0	0.0851682	0.219124
0	0.551524	0.136817
0	0.44706	0.583624
1	0.137448	0.223548
1	0.448747	0.140559
1
1	0.70923	0.440652
1	0.773881	0.457938
0	0.484752	0.579357
0	0.115493	0.148424
0	0.118009	0.208016
0	0.0727342	0.148872
1	0.283804	0.439024
1	0.221661	0.143311
0	0.0548816	0.145501
1	0.546197	0.312067
0	0.243054	0.222685
0	0.571126	0.222747
1	0.867003	0.874558
0	0.487085	0.590376
1	0.591508	0.221366
1	0.150601	0.14211
0	0.127797	0.216255
1	0.7102	0.803463
0	0.0986934	0.143222
0	0.0714302	0.142431
1	0.468185	0.226951
1	0.51611	0.590539
1	0.29466	0.1368
0	0.0753366	0.144105
1	0.478399	0.143869
0	0.0813011	0.146541
0	0.143382	0.214407
1	0.247128	0.469451
0	0.175123	0.224724
1	0.487887	0.43345
0	0.183112	0.336974
1	0.746587	0.713581
1	0.692384	0.449669
0	0.253213	0.140543
1	0.550839	0.455833
1	0.436063	0.582343
0	0.106551	0.213883
1	0.674099	0.45892
1	0.112365	0.142694
0	0.228055	0.326414
0	0.124758	0.304215
1	0.75987	0.438214
0	0.122825	0.214436
0	0.326803	0.451575
1	0.682006	0.803415
0	0.0680943	0.140948
0	0.0843642	0.147742
1	0.647288	0.445293
1	0.293959	0.680407
0	0.118027	0.145052
0	0.162264	0.220954
1	0.209651	0.146242
1	0.738897	0.574251
0	0.447601	0.559569
0	0.222259	0.453353
0	0.418101	0.223902
1	0.717313	0.703845
0	0.0805513	0.146242
1	0.442789	0.320655
1	0.718783	0.568318
0	0.0868051	0.204973
0	0.209929	0.147742
0	0.192836	0.143869
0	0.586663	0.325792
1	0.743545	0.872963
0	0.383784	0.467615
1	0.214242	0.470225
0	0.4413	0.142724
0	0.0843642	0.147742
0	0.370721	0.591738
1	0.555219	0.151793
1	0.494876	0.454172
0	0.15325	0.215214
1	0.600174	0.460108
0	0.369363	0.131384
0	0.787047	0.148345
1	0.895477	0.452394
0
1	0.85576	0.872085
1	0.658821	0.580584
1	0.679463	0.462784
1	0.897457	0.584901
0	0.0952072	0.308382
1	0.60159	0.450854
1	0.499635	0.136236
1	0.880332	0.715727
0	0.188938	0.579315
1	0.968531	0.875044
1	0.685605	0.80828
0	0.104931	0.2132
1	0.263312	0.45892
0	0.045527	0.139793
0	0.404517	0.430222
0	0.10101	0.220542
1	0.0612065	0.148951
1	0.301334	0.451209
0	0.0496362	0.142402
1	0.806772	0.873414
0	0.28475	0.338954
0	0.127751	0.325363
1	0.296003	0.218085
0	0.0941784	0.223986
1	0.165465	0.221253
0	0.485357	0.444702
0	0.210603	0.145052
1	0.578585	0.462486
0	0.0646846	0.14684
0	0.100912	0.147772
1	0.79363	0.443521
1	0.745741	0.686088
1	0.791667	0.695538
0	0.11285	0.216468
0	0.0820882	0.146853
0	0.587525	0.444611
0	0.12151	0.208075
1	0.0698331	0.141728
1	0.900173	0.694585
1	0.938553	0.81207
1	0.839658	0.786223
1	0.849061	0.690817
1	0.655897	0.451811
1	0.80744	0.708395
1	0.827217	0.717043
1	0.447015	0.432397
1	0.587461	0.576812
0	0.173844	0.217043
0	0.207865	0.440505
1	0.709613	0.21698
0	0.0696242	0.141635
1	0.763543	0.434136
1	0.296159	0.138355
1	0.531326	0.316192
0	0.150076	0.344843
1	0.870967	0.804125
1	0.677606	0.700192
1	0.8576	0.797996
1	0.615692	0.437346
0	0.118684	0.226126
1	0.665521	0.690478
1	0.15683	0.221187
1	0.22298	0.453598
0	0.0671451	0.143216
1	0.647955	0.690234
1	0.940264	0.811104
0	0.386887	0.548919
1	0.50062	0.138237
1	0.826688	0.714672
0	0.0839896	0.147597
0	0.360452	0.325104
1	0.379571	0.149287
0	0.0933881	0.208097
0	0.0965871	0.144343
0	0.523073	0.796303
1	0.757856	0.689598
0	0.253703	0.219485
0	0.236244	0.219519
0	0.0548551	0.195971
0	0.184515	0.146566
1	0.938555	0.699343
0	0.125716	0.432646
0	0.14572	0.143454
0	0.0984029	0.135212
0	0.302045	0.152317
1	0.462876	0.298481
1	0.934524	0.592052
0	0.2053	0.218145
1	0.407375	0.457725
1	0.595198	0.555942
0	0.245891	0.22099
0	0.193175	0.145028
0	0.254843	0.142901
0	0.236335	0.146623
0	0.0690602	0.141383
1	0.529823	0.443258
0	0.196354	0.182571
1	0.840283	0.692969
0	0.12151	0.144569
1	0.0907004	0.199304
1	0.709755	0.796258
0	0.583425	0.716747
0	0.186883	0.348933
1	0.412085	0.184825
0	0.191232	0.209459
1	0.489279	0.458943
1	0.165406	0.147356
0	0.193754	0.221703
1	0.858594	0.705056
0	0.221743	0.146997
0	0.127655	0.215646
0	0.290354	0.121354
1	0.212349	0.127576
0	0.203337	0.221109
0	0.116126	0.141068
1	0.768785	0.143613
1	0.561052	0.451889
0	0.178228	0.145314
0	0.0647366	0.142081
1	0.118364	0.145146
1	0.22046	0.137467
0	0.461498	0.2265
1	0.384396	0.588367
1	0.310148	0.141703
1	0.605472	0.583978
0	0.248314	0.451338
0	0.0727943	0.212614
0	0.16074	0.20264
0	0.130172	0.145513
0	0.501012	0.723324
0	0.0964768	0.209506
0	0.197775	0.456841
0	0.246573	0.422631
0	0.20176	0.149883
1	0.908286	0.87656
0	0.165127	0.143919
0	0.140656	0.14958
1	0.154327	0.145968
1	0.823325	0.582149
0	0.626352	0.425909
1	0.338046	0.445654
1	0.492871	0.145716
0	0.0984883	0.143155
1	0.625272	0.808505
0	0.824031	0.808067
0	0.318184	0.41526
0	0.0907323	0.146448
0	0.557978	0.321733
0	0.157824	0.204678
1	0.654512	0.45901
0	0.132677	0.222211
0	0.794239	0.711407
0	0.0805223	0.14051
0	0.10997	0.136936
1	0.733012	0.69453
0	0.0532412	0.121354
1	0.332298	0.322606
0	0.0707257	0.147967
1	0.578086	0.442338
1	0.297384	0.225763
0	0.10725	0.222216
1	0.568491	0.437388
0	0.236801	0.145826
0	0.278871	0.307245
1	0.633779	0.816303
0	0.419697	0.224173
0	0.431276	0.461013
0	0.0603001	0.148474
0	0.0773275	0.144933
1	0.914967	0.810638
1	0.294316	0.220427
0	0.113327	0.148699
1	0.697316	0.666453
0	0.106536	0.215695
0	0.134417	0.324909
0	0.130304	0.141302
1	0.714361	0.713814
1	0.0802728	0.144859
1	0.532777	0.334236
1	0.354114	0.130279
1	0.0905067	0.213812
0	0.118173	0.22042
0	0.074172	0.143613
1	0.932763	0.708865
1	0.301702	0.145636
0	0.0773963	0.215259
0	0.0706571	0.14085
0	0.188284	0.214638
0	0.0948783	0.147915
0	0.489631	0.322475
0	0.246618	0.450803
0	0.251402	0.14733
1	0.656744	0.452514
1	0.406841	0.679115
0	0.126198	0.225538
1	0.536799	0.558561
0	0.103805	0.14317
0	0.255055	0.462459
0	0.0574239	0.146922
0	0.226913	0.145355
0	0.112272	0.145747
0	0.145629	0.152317
1	0.151961	0.14387
0	0.0995017	0.197165
1	0.322	0.213333
1	0.422101	0.222005
0	0.267424	0.214318
1	0.340192	0.455598
1	0.524251	0.459172
0	0.045834	0.193752
1	0.469361	0.139031
0	0.261984	0.152317
0	0.19413	0.214688
0	0.0926575	0.141202
0	0.0936079	0.201988
1	0.454855	0.458434
0	0.769515	0.442285
1	0.296024	0.139784
1	0.633103	0.565297
1	0.393277	0.216961
0	0.121533	0.143882
1	0.261638	0.134971
0	0.063917	0.150346
0	0.194647	0.150346
0	0.0593001	0.140854
0	0.212127	0.225152
0	0.0805746	0.136858
0	0.375402	0.125327
1	0.593056	0.562999
0	0.288315	0.337467
0	0.182455	0.144908
1	0.797302	0.581086
1	0.774389	0.442049
0	0.0908322	0.143325
0	0.0749732	0.13932
0	0.14724	0.144338
0	0.126743	0.222588
1	0.242149	0.217588
0	0.0882997	0.14342
0	0.125765	0.141257
0	0.13483	0.129936
0	0.114225	0.144723
1	0.774451	0.326414
0	0.438495	0.145914
1	0.275705	0.143891
1	0.388921	0.209289
0	0.27471	0.145894
0	0.0805074	0.142612
1	0.330895	0.223984
1	0.616957	0.222005
1	0.441564	0.144447
1	0.835702	0.586393
0	0.120775	0.134886
0	0.129686	0.143465
1	0.194185	0.127576
1	0.679271	0.42074
0	0.0891463	0.142727
0	0.239149	0.5785
0	0.223494	0.135911
0	0.1512	0.148127
1	0.483536	0.139481
0	0.169732	0.456655
0	0.0745427	0.145102
0	0.230008	0.14255
0	0.0696461	0.14296
0	0.0840452	0.207231
1	0.622589	0.566304
1	0.357428	0.216453
0	0.1511	0.121354
0	0.401965	0.221164
0	0.189615	0.121354
0	0.227686	0.13864
1	0.249286	0.131793
1	0.0953318	0.143919
0	0.21325	0.225085
1	0.346775	0.13674
1	0.677607	0.592052
1	0.720031	0.431052
0	0.523372	0.326365
0	0.241677	0.225152
0	0.312189	0.580328
1	0.236673	0.317619
0	0.23274	0.22215
1	0.686017	0.319775
0	0.710402	0.148374
1	0.844518	0.429675
1	0.796837	0.547866
0	0.341604	0.344089
0	0.0437574	0.138613
1	0.354326	0.225152
0	0.524983	0.429799
0	0.0706356	0.143402
1	0.556031	0.228806
1	0.312749	0.142054
0	0.380162	0.209967
1	0.410447	0.214221
0	0.470045	0.462729
0	0.233481	0.326414
0	0.0735437	0.205688
1	0.820846	0.706698
0	0.100352	0.143762
0	0.132276	0.337007
0	0.256629	0.338058
0	0.387649	0.15187
0	0.362123	0.13766
0	0.107952	0.139358
1	0.182365	0.14051
1	0.915069	0.873593
0	0.146504	0.139393
1	0.678973	0.580726
1	0.780194	0.448418
1	0.661963	0.584384
1	0.267046	0.22675
0	0.140285	0.219415
0	0.15601	0.144283
0	0.248696	0.45074
1	0.802372	0.869644
1	0.214868	0.14301
0	0.122834	0.144932
0	0.103673	0.144824
1	0.772039	0.710501
0	0.162932	0.2205
0
0	0.567258	0.44256
0	0.59027	0.435414
0	0.524381	0.138572
0
1	0.774652	0.590902
0
0	0.0576007	0.147019
0	0.563705	0.141784
0
0
0
1	0.404166	0.459398
0	0.293712	0.227945
1	0.234687	0.343207
1	0.266178	0.216015
0	0.118928	0.152317
0
0
0
0	0.23987	0.227724
0	0.10875	0.146403
0	0.497558	0.230538
0
0
1	0.271223	0.139502
0
0	0.401284	0.139667
0
0	0.46729	0.464217
0	0.349233	0.152154
0	0.225907	0.143193
0	0.067897	0.152317
0
0
0
0
0
0
0
0
0	0.0492396	0.142158
1	0.892603	0.793865
1	0.479024	0.722617
0	0.412354	0.209235
0
0
0
0
0	0.0659056	0.149304
0
0
0
0
0
0
0
0
1	0.659322	0.462637
0	0.0721764	0.212249
0	0.230113	0.146808
0	0.0522081	0.143951
0	0.0683041	0.145246
1	0.450452	0.444751
0	0.13566	0.448734
0	0.0536635	0.144802
1	0.761397	0.704733
0	0.0969426	0.220641
1	0.768318	0.457955
1	0.820268	0.452752
0	0.0563641	0.146336
0	0.246742	0.137651
0	0.0491523	0.142104
1	0.528489	0.425473
1	0.482799	0.541156
0	0.390633	0.316121
1	0.305713	0.590461
0	0.183299	0.150577
0
0	0.114831	0.144898
0	0.11536	0.224793
1	0.122915	0.150557
1	0.379757	0.440264
0	0.286311	0.326621
0	0.491673	0.424846
0
1	0.0533996	0.14465
1	0.572579	0.803835
0	0.185047	0.342636
0	0.132153	0.22774
1	0.910895	0.877372
0	0.0326849	0.121354
1	0.399737	0.569867
1	0.742141	0.442944
0	0.72292	0.451826
1	0.82516	0.460999
0	0.125991	0.321047
0	0.34161	0.317706
0	0.0889529	0.141704
1	0.716305	0.460445
1	0.42505	0.445302
1	0.189641	0.143624
1	0.437346	0.716445
0	0.0764542	0.221985
1	0.202497	0.14056
0
1	0.391097	0.587331
0	0.12425	0.333211
1	0.788598	0.798891
1	0.675572	0.314835
1	0.510375	0.146367
0	0.0798504	0.138335
1	0.618769	0.449606
1	0.71862	0.444691
1	0.865684	0.707991
1	0.680887	0.439962
0	0.0497424	0.142467
0	0.231905	0.142102
0	0.121434	0.14011
0	0.0603352	0.144647
0	0.144797	0.143765
0	0.756313	0.712559
0	0.100259	0.207882
1	0.436701	0.333469
1	0.403536	0.334367
1	0.670793	0.421711
0	0.504262	0.470821
0	0.256437	0.585066
1	0.190743	0.144197
1	0.156783	0.340678
1	0.710569	0.875473
0	0.17744	0.219776
0	0.257614	0.585421
0	0.691345	0.589962
0	0.129297	0.146666
1	0.537776	0.134222
1	0.66201	0.319836
1	0.877847	0.326249
1	0.871672	0.573986
0	0.230448	0.456766
0	0.137788	0.219766
0
0
1	0.72354	0.691759
1	0.904298	0.804583
1	0.335162	0.292605
0	0.155974	0.340352
0	0.215649	0.145939
0	0.062674	0.12515
0	0.0474648	0.132838
0	0.0159788	0.130322
1	0.0309101	0.130659
0	0.0317789	0.138853
0	0.0449989	0.13754
0	0.0330267	0.139986
0	0.540724	0.330567
0	0.264972	0.143135
0	0.728682	0.221931
0	0.120936	0.143047
0	0.220582	0.418341
1	0.88754	0.320793
0	0.0351449	0.12725
0
0
0
0	0.156511	0.132351
0	0.267307	0.323539
0
0
0
0
0
0	0.145116	0.442336
0
0
0	0.0618576	0.136809
0	0.269874	0.451118
0
1
0	0.0449691	0.137521
0
0
1
0	0.0805234	0.31199
0	0.0667458	0.1297
0	0.262656	0.196304
0	0.255936	0.197449
1	0.256987	0.228209
0
0
0
0
0
0
0
0
0
0
0
0
0	0.0557104	0.138963
0
0
1	0.0828469	0.121354
0
1	0.275816	0.472978
1	0.453243	0.205654
1
0
0
0	0.139223	0.121354
0
0
0
0
0
1	0.0194252	0.141069
1
1
0
0
1	0.364681	0.437877
0
0
0
0
0
0
0	0.172523	0.307881
0	0.13178	0.133938
0
0	0.0898259	0.292826
0
0
0
0
0
0
0
0	0.137818	0.138239
0	0.572998	0.324906
0
0
0	0.34149	0.142971
0
0	0.080739	0.141622
0	0.0586901	0.140539
0	0.0414465	0.13908
0	0.241545	0.420072
0	0.0779231	0.125113
0
0
0
0
0
0	0.344229	0.135468
0
0	0.0656465	0.129987
0
0
0
0
0
0	0.399566	0.216157
0
0
0	0.0772602	0.13398
0	0.0583209	0.133931
0	0.0242493	0.122205
0	0.0471585	0.127879
0	0.0342783	0.128099
0	0.0277281	0.134913
0	0.086878	0.136764
0
1	0.269018	0.214979
0
1	0.654887	0.140321
1	0.659682	0.145497
0	0.0593257	0.147954
1	0.853675	0.800555
1
0	0.798059	0.323622
0	0.208549	0.20443
1	0.441384	0.333018
1	0.378963	0.219248
1
1	0.276194	0.58996
0	0.276194	0.58996
0	0.400943	0.223991
0	0.202457	0.206695
1
0	0.222205	0.442103
0	0.140172	0.147386
0	0.0884784	0.220825
1	0.241109	0.31312
0	0.159142	0.437083
1
0	0.108862	0.146437
0
0	0.128135	0.209254
0	0.0915046	0.139149
0
0	0.173877	0.142797
0	0.0986432	0.218415
0	0.485106	0.444643
1	0.318112	0.13863
0
0	0.241124	0.583007
0	0.0814789	0.138958
0	0.166141	0.208619
0	0.24433	0.318558
0	0.102915	0.225467
0	0.172802	0.324836
0	0.139558	0.205783
1	0.587167	0.20398
0	0.212854	0.318713
0
0	0.457678	0.58996
0	0.101646	0.319926
0	0.365232	0.688755
0	0.439592	0.58996
1	0.855221	0.698785
0	0.14132	0.143476
0	0.0955668	0.224309
0
1	0.564117	0.45138
0	0.157021	0.467846
0	0.317476	0.225152
0	0.294051	0.326021
0	0.0480782	0.136115
1	0.541504	0.581471
0	0.0918666	0.222515
0	0.11798	0.146591
1
0	0.498199	0.208284
0
0
0	0.638375	0.443019
1	0.665677	0.558668
0	0.170598	0.150102
0	0.330823	0.149659
1
0	0.16198	0.140732
0	0.132598	0.148258
0	0.0663412	0.215787
1	0.688558	0.576333
0	0.74014	0.579496
1
0	0.116478	0.225244
0	0.454229	0.459882
0	0.160857	0.222615
1
0
0	0.134739	0.219667
0
0	0.330603	0.453067
0	0.140222	0.221844
1	0.330388	0.450737
1	0.47451	0.217468
1	0.788216	0.803277
1	0.97342	0.796809
0	0.0633505	0.206752
1	0.872515	0.704682
0
0	0.653706	0.311037
1	0.457056	0.211304
1
1	0.754054	0.699708
1	0.269408	0.450489
0	0.31631	0.216204
1	0.421098	0.196374
0	0.796727	0.323194
1	0.703904	0.580532
1	0.580901	0.452003
0
0	0.230931	0.143221
0
0
0
0
1	0.168604	0.324566
0	0.126103	0.324589
0
1	0.946921	0.792762
0	0.950561	0.796952
0
0
1
1
1	0.672062	0.456073
1	0.429265	0.333374
0	0.555037	0.452875
0	0.424771	0.59126
0	0.258933	0.139479
0	0.125048	0.226806
1	0.583056	0.719665
0
0	0.101515	0.224836
0
0
0	0.219546	0.140315
0
1	0.490037	0.223887
0	0.0591234	0.147846
0
1	0.609266	0.321736
1	0.249563	0.144422
0
0
1	0.145764	0.219018
0	0.78021	0.799003
0	0.575095	0.581552
1	0.621308	0.443013
1	0.810948	0.443039
0	0.200081	0.223346
1	0.225037	0.142511
1	0.837062	0.788363
1
0	0.655846	0.673191
0	0.0739897	0.213313
1	0.440115	0.308817
0	0.0766561	0.144656
0	0.283745	0.225152
1	0.261752	0.12878
0	0.143785	0.144065
1	0.109922	0.141978
1
0	0.250449	0.461021
0	0.335449	0.45435
0	0.106043	0.224743
0	0.0884677	0.221159
1
0	0.19852	0.572485
1	0.850639	0.797696
1
1
0	0.114265	0.225152
0	0.140741	0.321434
1
0	0.134479	0.145959
1	0.792895	0.572795
0	0.0879324	0.220887
0
0	0.197442	0.32027
1	0.747966	0.582946
0	0.164027	0.211412
1	0.386956	0.333766
0	0.347688	0.33474
0	0.705157	0.572003
0
0	0.193924	0.332226
1
1	0.7991	0.718286
1	0.731896	0.717595
1	0.818403	0.709815
1	0.745222	0.697356
0	0.42292	0.580507
0	0.177228	0.578404
0	0.514004	0.327238
0
0	0.296868	0.447427
0	0.119	0.208387
1
1	0.186408	0.224937
0	0.306434	0.3222
0	0.179004	0.149188
1	0.764911	0.450138
0	0.152736	0.326414
0	0.181811	0.212121
0	0.119169	0.226318
0	0.147605	0.141428
1	0.22189	0.214909
1
0
0	0.14918	0.146462
0	0.445156	0.439927
0	0.568058	0.333153
0	0.113784	0.141713
1	0.36475	0.152317
0	0.0854047	0.144491
1	0.460805	0.142686
0	0.100715	0.22672
1	0.359872	0.139368
0	0.192109	0.222014
0	0.285138	0.209564
1
0	0.405338	0.209983
0
1
0
0
1	0.639104	0.315844
0
0	0.311641	0.141904
0
0
0	0.105324	0.221386
1	0.608438	0.3232
1	0.533128	0.307422
1	0.215516	0.134619
1	0.565903	0.430072
0	0.468027	0.203594
0	0.219818	0.139629
1
1
0	0.698164	0.456874
0	0.152736	0.326414
1	0.690897	0.326414
0	0.382019	0.326414
0	0.325317	0.3216
0
0	0.222103	0.317252
0
1
0	0.0618397	0.219279
1	0.857626	0.447497
0
1	0.839242	0.587681
0	0.138288	0.450039
1
1	0.670622	0.146634
1	0.800236	0.457004
0	0.0558962	0.146074
0	0.0816484	0.145403
1	0.497756	0.223548
0	0.176057	0.230569
1	0.680047	0.591326
0	0.129368	0.459735
0	0.461366	0.70046
1	0.769782	0.571675
1	0.8819	0.786503
0	0.492802	0.414843
1
1	0.476835	0.225177
1	0.333693	0.34323
1	0.776356	0.800653
1
1
0	0.149701	0.146011
1	0.547752	0.805599
1	0.306242	0.141175
0	0.295529	0.430529
1
0	0.0664284	0.137798
1	0.214506	0.21587
0	0.235089	0.584968
0	0.0919352	0.224939
0
1
0	0.10689	0.207686
0	0.472911	0.447087
0	0.164908	0.143872
0	0.313977	0.704691
0	0.411129	0.463106
0	0.101135	0.147845
0
0	0.113314	0.216655
1	0.217222	0.321572
1	0.380305	0.470714
1	0.85471	0.700051
1	0.861197	0.597388
1
0
0	0.07952	0.216438
0	0.364354	0.452434
0
0	0.207558	0.458812
0
0	0.0894686	0.229088
1
1	0.553949	0.696387
0
0
0	0.1766	0.227261
0	0.311008	0.462393
1
0	0.28348	0.125303
1	0.698545	0.298272
0
0
1	0.2079	0.137858
0	0.29941	0.136165
0	0.0773713	0.139272
1	0.812972	0.705836
0	0.0861219	0.195875
1
1	0.426511	0.46973
1	0.237929	0.596151
0	0.197325	0.322006
0
0	0.387561	0.218709
1	0.668165	0.453924
1	0.492102	0.597388
1	0.397428	0.461657
0
1	0.0751378	0.213976
1	0.639924	0.567015
0	0.126937	0.20347
0	0.197559	0.219616
1	0.525623	0.323228
0	0.182758	0.458526
0
0	0.122993	0.134156
0	0.115788	0.31956
0
1	0.389531	0.213832
1
1	0.451077	0.42847
1	0.102535	0.202089
1	0.702079	0.581528
0
0	0.0922736	0.324092
1	0.572903	0.324681
0	0.620928	0.562259
0
0
0
0	0.0758829	0.227988
1	0.757548	0.694632
0	0.563233	0.587907
0	0.784928	0.69715
1
1
0	0.205804	0.203292
1	0.411607	0.455455
0	0.181851	0.221867
0
0
1
1	0.867438	0.580483
0	0.273538	0.143573
0	0.297994	0.439806
0	0.121599	0.227273
1	0.123656	0.146618
0	0.292351	0.214425
0
0	0.0669595	0.133049
1	0.801436	0.704692
0	0.0768532	0.144737
1
1	0.324995	0.2107
0	0.187762	0.149958
0
0	0.163977	0.216786
1	0.28505	0.227219
1	0.966116	0.703158
0	0.892679	0.727119
1	0.712215	0.593155
0	0.0814673	0.209256
0
1	0.529355	0.322465
0
1
0	0.0561891	0.135164
0	0.482505	0.719793
1
0
1	0.139945	0.213279
1	0.216698	0.218582
1	0.159509	0.219469
0	0.628404	0.321663
0	0.148537	0.150095
0	0.17293	0.227313
0	0.274289	0.447516
1
1	0.255619	0.230569
0
0	0.13277	0.324169
1	0.815723	0.704364
1	0.541792	0.453686
0	0.485637	0.142137
0	0.15802	0.225153
0	0.148212	0.211999
0	0.185098	0.208563
1	0.228352	0.319096
0	0.192094	0.335641
0	0.146995	0.149725
0	0.152356	0.229985
1	0.183643	0.225131
0
0	0.192138	0.447116
1
0	0.0941073	0.21736
0	0.0752566	0.213713
0	0.0539356	0.137993
0
0	0.579947	0.695201
0	0.602389	0.432088
0	0.80077	0.724959
1
0	0.0724634	0.144206
0	0.55242	0.433582
0	0.788442	0.702583
0
1
0
0
1	0.316813	0.461852
1	0.471086	0.699517
1	0.68123	0.700012
0
0	0.0967833	0.139368
1
0	0.113259	0.208831
1	0.0884367	0.228554
0
1	0.24085	0.322385
0	0.342897	0.221131
0	0.328835	0.225477
0	0.134461	0.212652
0
0	0.0749348	0.149842
1
0	0.14735	0.226906
0	0.314924	0.448852
1
0	0.215186	0.312572
1	0.228602	0.316548
1	0.579782	0.314951
0	0.172862	0.141819
0	0.0486937	0.141819
0	0.0605159	0.138646
0	0.101571	0.145052
0	0.140662	0.143869
0	0.195033	0.136095
1	0.4601	0.134695
0	0.249977	0.19957
0	0.111364	0.142402
0	0.132934	0.148345
1	0.399408	0.449874
1	0.382774	0.452835
0	0.106863	0.225099
1	0.893466	0.324838
0	0.0658846	0.141238
0	0.056519	0.140948
0	0.057275	0.14684
0	0.107699	0.324742
1	0.540991	0.435122
1	0.830914	0.228033
1	0.755811	0.343903
1	0.570245	0.342285
0	0.115315	0.219721
0	0.0612276	0.140369
0	0.0491628	0.14211
0	0.0561961	0.146242
0	0.245758	0.153557
0	0.458302	0.328521
1	0.0529072	0.142402
0	0.126418	0.334254
0	0.127231	0.14684
1	0.703963	0.456912
1	0.800003	0.713141
0	0.102766	0.214085
0	0.210418	0.214891
0	0.221209	0.445142
0	0.0922886	0.213281
0	0.176483	0.137792
0	0.167233	0.321698
0	0.0577129	0.137224
1	0.220892	0.131931
1	0.197799	0.131658
1	0.366245	0.315372
1	0.550939	0.55721
1	0.698991	0.573081
0	0.540367	0.447507
1	0.683761	0.578117
0	0.0420068	0.124709
0	0.0673213	0.209294
1	0.62878	0.593932
0	0.500522	0.334254
1	0.642671	0.444111
1	0.772712	0.710688
0	0.0733126	0.220131
0	0.0693079	0.217677
1	0.598193	0.707233
1	0.531357	0.798891
0	0.206275	0.149863
0	0.230889	0.226353
0	0.138852	0.149863
0	0.0612065	0.148951
0	0.05893	0.147742
0	0.165978	0.222658
0	0.0898005	0.221831
1	0.210929	0.144459
1	0.494609	0.217322
1	0.686556	0.221831
0	0.482977	0.448841
1	0.554569	0.225569
0	0.0486937	0.141819
0	0.214919	0.339062
1	0.56027	0.141819
0	0.298393	0.1939
0	0.304176	0.138076
0	0.284261	0.210882
1	0.319384	0.222192
1	0.649427	0.144164
0	0.75435	0.5787
0	0.154194	0.453579
0	0.229354	0.232271
1	0.680506	0.444702
1	0.759623	0.704252
0	0.269262	0.139219
0	0.176359	0.227192
1	0.233779	0.221778
0	0.119729	0.324217
0	0.162081	0.225569
0	0.73546	0.212479
0	0.0477682	0.141238
0	0.0839429	0.134974
0	0.31888	0.130568
0	0.0648331	0.207715
1	0.770619	0.713141
1	0.696144	0.717524
0	0.498698	0.450391
1	0.36239	0.308697
0	0.0535817	0.144755
1	0.494244	0.449282
1	0.77539	0.458175
0	0.182638	0.451058
1	0.543713	0.456988
1	0.496432	0.456394
0	0.0540952	0.145052
0	0.308566	0.144755
0	0.135923	0.145052
1	0.797533	0.582999
0	0.521348	0.806467
0	0.136774	0.311862
1	0.77816	0.433946
1	0.701431	0.712161
0	0.51623	0.447658
0	0.114316	0.213682
0	0.0739339	0.213281
1	0.111198	0.201872
0	0.444012	0.456545
0	0.0477682	0.141238
0	0.097025	0.141819
0	0.210402	0.32737
1	0.601862	0.325266
1	0.6513	0.323693
0	0.488873	0.454614
0	0.181797	0.219311
0	0.385802	0.455952
0	0.143138	0.206929
0	0.183183	0.145052
1	0.715813	0.325888
0	0.272296	0.336921
0	0.169099	0.144755
0	0.147973	0.145052
0	0.0401595	0.136095
0	0.380903	0.573081
0	0.0908221	0.422383
0	0.107735	0.218137
0	0.040937	0.130026
0	0.10604	0.136941
0	0.086907	0.145052
0	0.0482288	0.141528
0	0.150998	0.138361
0	0.0540952	0.145052
0	0.122546	0.137224
0	0.164697	0.219721
0	0.0520686	0.143869
0	0.0520686	0.143869
0	0.0611964	0.141819
1	0.816807	0.448249
0	0.400425	0.223902
0	0.255129	0.135534
0	0.117978	0.320655
0	0.210269	0.41641
1	0.127603	0.126813
0	0.0877946	0.139506
0	0.326138	0.32694
1	0.571376	0.328952
1	0.642084	0.448249
0	0.565757	0.332659
0	0.697833	0.332128
0	0.13894	0.322124
0	0.074587	0.146541
0	0.0520686	0.143869
0	0.180142	0.140081
1	0.20635	0.138076
1	0.452144	0.327897
0	0.08988	0.229299
0	0.116519	0.14699
0	0.172412	0.14211
0	0.0546134	0.145348
0	0.0501139	0.142694
0	0.0546134	0.145348
0	0.062365	0.142402
1	0.154068	0.138646
1	0.11064	0.326317
0	0.057275	0.14684
0	0.0567331	0.146541
1	0.202564	0.213682
0	0.166662	0.444551
1	0.42724	0.58394
0	0.104065	0.313405
0	0.191083	0.13248
0	0.323429	0.148648
0	0.0849777	0.219363
0	0.121527	0.214891
0	0.134334	0.141238
1	0.165486	0.142694
0	0.134018	0.21727
0	0.0510824	0.143281
0	0.13672	0.126548
0	0.154882	0.219721
0	0.294763	0.321177
0	0.376727	0.225988
1	0.556037	0.214085
1	0.18014	0.57593
1	0.256786	0.699748
0	0.324142	0.690625
0	0.201046	0.138932
0	0.0768116	0.222192
0	0.441946	0.208899
0	0.0946668	0.192037
0	0.327701	0.131658
1	0.524582	0.222192
0	0.0622873	0.145646
0	0.250175	0.140081
0	0.418191	0.212079
0	0.156656	0.214085
1	0.601166	0.217677
0	0.0510824	0.143281
0	0.27268	0.327467
1	0.301807	0.45165
0	0.829923	0.874205
0	0.224381	0.13248
0	0.200957	0.151086
0	0.0561961	0.146242
0	0.143136	0.221006
0	0.0509227	0.141238
0	0.056519	0.140948
0	0.0525684	0.144164
0	0.111895	0.192781
0	0.627966	0.325363
0	0.175234	0.213682
0	0.0505959	0.142987
0	0.0850534	0.226772
1	0.18501	0.133584
1	0.527806	0.439392
1	0.820963	0.706737
1	0.721417	0.697229
0	0.458533	0.460703
0	0.735281	0.580671
0	0.0576038	0.141528
0	0.0464112	0.140369
0	0.0501139	0.142694
1	0.869365	0.325266
1	0.795879	0.324742
0	0.8179	0.32317
1	0.345544	0.138646
0	0.325923	0.140948
0	0.123371	0.442341
1	0.158065	0.212479
0	0.173919	0.207715
1	0.617871	0.875775
0	0.213817	0.225569
0	0.0561961	0.146242
1	0.455372	0.218137
1	0.643485	0.582195
1	0.524068	0.585682
0	0.283207	0.439982
0	0.108764	0.149254
0	0.513712	0.447066
0	0.727098	0.701755
1	0.520741	0.151393
0	0.107699	0.324742
0	0.171824	0.146242
1	0.3046	0.148043
1	0.203615	0.147742
1	0.207225	0.340672
0	0.327609	0.421216
0	0.288791	0.225569
0	0.119115	0.422966
0	0.0828198	0.14714
0	0.75999	0.696724
0	0.105776	0.323693
0	0.0561961	0.146242
0	0.0535817	0.144755
0	0.280035	0.581762
0	0.0347511	0.183287
0	0.0486937	0.141819
0	0.140371	0.327897
0	0.103128	0.31289
0	0.197261	0.224265
0	0.098297	0.219311
0	0.0746942	0.220954
0	0.107225	0.14684
0	0.08376	0.143869
0	0.109745	0.149558
1	0.125008	0.146242
1	0.284911	0.139793
1	0.186005	0.21168
0	0.399889	0.44101
0	0.0706981	0.14211
0	0.190146	0.137508
0	0.0741846	0.136095
0	0.0703629	0.143281
1	0.436753	0.574251
0	0.119888	0.331068
0	0.0561163	0.142402
0	0.12282	0.145646
0	0.203486	0.322221
1	0.537434	0.152626
1	0.328142	0.141238
0	0.211127	0.452168
0	0.307832	0.224318
0	0.412584	0.225988
1	0.197739	0.150473
0	0.145687	0.226353
1	0.846954	0.568011
0
0	0.493578	0.206413
0
1	0.798074	0.452182
1	0.663453	0.448092
1
1	0.0970514	0.132007
1
0	0.481927	0.137656
0
1
0
1
1
1	0.777019	0.54281
0	0.835896	0.780497
0	0.562236	0.334591
0
1	0.860276	0.714268
1
1	0.690519	0.456773
1
1
1
1
1	0.270092	0.137697
0
1
1
0	0.439714	0.321475
1
1	0.222706	0.137834
0
0
1	0.756784	0.441085
1	0.236086	0.137906
1
0	0.170295	0.142867
0
1
0
1	0.443463	0.332989
0	0.472755	0.210777
0
0
0	0.349921	0.141487
1	0.37718	0.140471
0	0.895841	0.335688
0
1
1
0
0
0
0	0.0771005	0.14484
0	0.122443	0.130196
0
0
0	0.409651	0.318894
0	0.216986	0.144574
1	0.512315	0.145915
0	0.0941971	0.143533
0
1
0
0
0
[truncated: 318 more rows]
